# Supplementary material for: Qualitative monitoring of SARS-CoV-2 mRNA vaccination in humans using droplet microfluidics
Source: JCI Insight. 2023 Jul 10;8(13):e166602. doi: 10.1172/jci.insight.166602 (PMC10371332; doi:10.1172/jci.insight.166602)
Supplement: Supplemental table 1 [file jciinsight-8-166602-s191.xlsx]

## Sheet: INDEX
Table S1. Human subject informations.
A - Overview of cohorts
B - Informations about patients
C - Timepoints of vaccination and sampling

## Sheet: A- Overview of cohorts
A - Overview of cohorts
	Number of individuals	Sampled before first dose	Sampled after first dose	Sampled after second dose
S-CoV	4	0	4
M-CoV	13	2	12
Naive	11	2	4	10

## Sheet: B- Information about Patients
B- Informations about patients
		Patient	Sex	Age	Previous medical history	Clinical presentation	PCR	Hospitalization	WHO Scale	Sars-CoV-2 pneumopathy extension (CT scan)	O2 (L/min)	CRP (mg/L)	Treatment	Included in Cell, Sokal at al., 2021	Included in Immunity, Sokal at al., 2021
SARS-CoV-2 Recovered	S-CoV	S-CoV8	M	64	Dyslipidemia	Flu-like syndrome, dyspnea	Positive	Ward	5	25-50%	15	250	beta interfero + Kaletra	Yes	Yes
		S-CoV11	M	58	Type II diabetes	Flu-like syndrome, dyspnea	Positive	Ward	5	25-50%	20	122	HCQ	Yes	Yes
		S-CoV16	M	61	Hypertension, obesity, coronary artery disease, lower limb artery disease	Flu-like syndrom, dyspnea, diarrhea, possible encephalitis	Positive	ICU	5	25-50%	15	119		Yes	Yes
		S-CoV27	M	55	Hypertension, colic adenocarcinoma	Flu-like syndrom, dyspnea	Positive	Ward	5	25-50%	3	190	HCQ	Yes	Yes
	M-CoV	M-CoV7	F	45	None	Flu-like syndrome	Positive	Outpatient	1	Not done	0	Not done		Yes	Yes
		M-CoV9	M	37	None	Flu-like syndrome, ageusia, anosmia	Positive	Outpatient	1	Not done	0	Not done		Yes	Yes
		M-CoV11	F	51	None	Flu-like syndrome	Negative	Outpatient	1	Not done	0	Not done		Yes	Yes
		M-CoV14	F	65	None	Flu-like syndrome	Positive	Outpatient	1	Not done	0	Not done		Yes	Yes
		M-CoV29	F	30	None	Asymptomatic	Not done	Outpatient	1	Not done	0	Not done		No	Yes
		M-CoV31	F	53	None	Flu-like syndrome	Positive	Outpatient	1	Not done	0	Not done		No	No
		M-CoV32	M	30	None	Flu-like syndrome	Positive	Outpatient	1	Not done	0	Not done		No	Yes
		M-CoV33	F	52	None	Flu-like syndrome, anosmia	Positive	Outpatient	1	Not done	0	Not done		No	Yes
		M-CoV34	M	27	None	Flu-like syndrome	Positive	Outpatient	1	Not done	0	Not done		No	No
		M-CoV37	F	57	None	Flu-like syndrome, diarrhea, ageusia, anosmia	Positive	Outpatient	1	Not done	0	Not done		No	Yes
		M-CoV39	M	34	None	Flu-like syndrome, ageusia, anosmia	Positive	Outpatient	1	Not done	0	Not done		No	No
		M-CoV45	F	41	None	Flu-like syndrom, diarrhea, cutaneous lesions	Positive	Outpatient	1	Not done	0	Not done		No	Yes
		M-CoV47	F	30	None	Flu-like syndrome	Positive	Outpatient	1	Not done	0	Not done		No	No
SARS-CoV-2 Naive		Na-1	M	37										No	Yes
		Na-2	F	45										No	Yes
		Na-3	M	46										No	Yes
		Na-5	M	33										No	Yes
		Na-6	F	48										No	Yes
		Na-8	M	42										No	Yes
		Na-9	M	48										No	Yes
		Na-10	M	55										No	Yes
		Na-15	F	41										No	Yes
		Na-16	M	47										No	Yes
		Na-22	M	53										No	Yes

## Sheet: C- Timepoints
C- Timepoints
		Patient		Pre-boost blood sampling (days before second dose)	Boost injection (days post symptoms onset)	Boost early blood sampling (days after first dose)	Boost late blood sampling (days after first dose)
SARS-CoV-2 Recovered	S-CoV	S-CoV8			305	8	57
		S-CoV11			349	6
		S-CoV16			325	7
		S-CoV27			289	12
	M-CoV	M-CoV7			289	20
		M-CoV9			317	5
		M-CoV11			343	6
		M-CoV14			302	8
		M-CoV29			263		63
		M-CoV31			255		31
		M-CoV32			314	10
		M-CoV33			301	14
		M-CoV34			298	10
		M-CoV37			308		56
		M-CoV39			287	7
		M-CoV45		-6	183	8
		M-CoV47		-7	539
			Pre-prime blood sampling (days before first dose)	Prime blood sampling (days after first dose)	Boost injection (days after first dose)	Boost blood sampling (days after second dose)	Boost late blood sampling (days after first dose)
SARS-CoV-2 Naive		Na-1		19	27	7
		Na-2			28	6
		Na-3		20	28	7	57
		Na-5		19	28	6
		Na-6		18	28
		Na-8			28	7	54
		Na-9			29	6	53
		Na-10			29	8
		Na-15	-7		29	6
		Na-16	0		27	10
		Na-22			27		71
